# Supplementary material for: Pericentrin deficiency in smooth muscle cells augments atherosclerosis through HSF1-driven cholesterol biosynthesis and PERK activation
Source: JCI Insight. 2023 Nov 8;8(21):e173247. doi: 10.1172/jci.insight.173247 (PMC10721278; doi:10.1172/jci.insight.173247)
Supplement: Supporting data values [file jciinsight-8-173247-s068.xlsx]

## Sheet: 2B
WT	PcntSMC-/-
8.47478	16.5958
7.37348	17.1672
7.84175	13.8791
6.05161	32.1081
1.82105	35.2363
9.22002	30.4395
3.3436	11.3427
2.25947	16.0518
5.95467	16.3285
6.93921	17.3214
5.83228	25.6874
10.6384	15.1303
6.27981	10.7493
12.4449	15.9862
11.4831	16.1762
8.6379	12.7786
5.53024	13.1311
7.43191	11.5899
10.6413	10.3255
10.3809	10.2415
7.94339	12.8897
8.74891	10.8505

## Sheet: 2C
WT (Male)	PcntSMC-/-(Male)	WT (Female)	PcntSMC-/- (Female)
8.47478	16.5958	5.83228	25.6874
7.37348	17.1672	10.6384	15.1303
7.84175	13.8791	6.27981	10.7493
6.05161	32.1081	12.4449	15.9862
1.82105	35.2363	11.4831	16.1762
9.22002	30.4395	8.6379	12.7786
3.3436	11.3427	5.53024	13.1311
2.25947	16.0518	7.43191	11.5899
5.95467	16.3285	10.6413	10.3255
6.93921	17.3214	10.3809	10.2415
		7.94339	12.8897
		8.74891	10.8505

## Sheet: 2E
Root	WT	PcntSMC-/-
	127687	221695
	378504	339157
	140155	381533
	288888	536000
	315990	503848
	296546	406356

## Sheet: 2F
Ascending	WT	PcntSMC-/-
	55146.2	198171
	36147.1	170447
	54733.2	129602
	47933.8	83134
	38909.5	193568
	64355.6	155567

## Sheet: 2H
WT	PcntSMC-/-
80.225	24.568
73.668	12.578
84.214	11.864
45.019	10.42
53.32	11.76
47.606	24.784
76.976	20.226
82.986	12.774
91.946	14.289

## Sheet: 2I
WT	PcntSMC-/-
32.557	45.525
35.778	35.124
56.557	42.754
41.665	46.865
38.413	22.722
32.446	36.886
35.367	47.27
32.087	45.743
30.168	50.227

## Sheet: 3G
WT	PcntSMC-/-
20.146	70.446
25.149	59.123
22.365	66.259
24.156	59.456
30.456	58.412
36.489	73.129
32.369	60.456
36.489	65.124
36.447	64.119

## Sheet: 3H
WT	PcntSMC-/-
2.665	15.4625
2.365	13.265
3.145	20.486
5.264	11.356
5.11	15.368
3.41	15.412
3.265	10.96
1.256	15.417
3.265	16.213

## Sheet: 3I
WT	PcntSMC-/-
5.265	20.256
6.236	23.05
6.215	21.36
6.399	20.65
8.223	19.24
8.123	22.114
10.665	21.036
10.552	20.779
10.56	20.641

## Sheet: 3J
WT	PcntSMC-/-
10.445	25.446
10.33	26.114
10.225	23.256
10.663	25.487
10.445	25.996
9.112	30.445
6.115	30.472
4.0123	30.014
6.123	30.416

[truncated: 40 more sheets: 3K, 3L, 4A, 4B, 4D, 4E, 4F, 4G, 5A, 5C, 5D, 5E, 5F, 5G, 6A, 6B, 6C, 6D, 6F, S1A …]
